# Supplementary material for: Caco-2 Cell Response Induced by Peptides Released after Digestion of Heat-Treated Egg White Proteins
Source: Foods. 2022 Nov 9;11(22):3566. doi: 10.3390/foods11223566 (PMC9689089; doi:10.3390/foods11223566)
Supplement: Supplementary file 1 [file foods-11-03566-s001.zip]

Archive with 1 entries (1 files):
- foods-1990774-supplementary.pdf
